# Supplementary material for: Optimization of Ciprofloxacin Adsorption on Clinoptilolite-Based Adsorbents Using Response Surface Methodology
Source: Nanomaterials (Basel). 2023 Feb 15;13(4):740. doi: 10.3390/nano13040740 (PMC9966051; doi:10.3390/nano13040740)
Supplement: Supplementary file 1 [file nanomaterials-13-00740-s001.zip]

Archive with 1 entries (1 files):
- nanomaterials-2213420-supplementary.pdf
